# Supplementary material for: Exosomal Metabolic Signatures Are Associated with Differential Response to Neoadjuvant Chemotherapy in Patients with Breast Cancer
Source: Int J Mol Sci. 2022 May 10;23(10):5324. doi: 10.3390/ijms23105324 (PMC9141543; doi:10.3390/ijms23105324)
Supplement: Supplementary file 1 [file ijms-23-05324-s001.zip]

Archive with 1 entries (1 files):
- ijms-1659214-supplementary.pdf
